# Supplementary material for: Characterization of Rhizosphere Microbial Diversity and Selection of Plant-Growth-Promoting Bacteria at the Flowering and Fruiting Stages of Rapeseed
Source: Plants (Basel). 2024 Jan 22;13(2):329. doi: 10.3390/plants13020329 (PMC10819753; doi:10.3390/plants13020329)
Supplement: Supplementary file 1 [file plants-13-00329-s001.zip]

Archive with 1 entries (1 files):
- plants-2817469-supplementary.pdf
